# Supplementary material for: Self-Selection of Feeding Substrates by Tenebrio molitor Larvae of Different Ages to Determine Optimal Macronutrient Intake and the Influence on Larval Growth and Protein Content
Source: Insects. 2022 Jul 21;13(7):657. doi: 10.3390/insects13070657 (PMC9323919; doi:10.3390/insects13070657)
Supplement: Supplementary file 1 [file insects-13-00657-s001.zip]

Archive with 1 entries (1 files):
- insects-1816745-supplementary.pdf
